# Supplementary material for: Essential Oil Composition of Seven Bulgarian Hypericum Species and Its Potential as a Biopesticide
Source: Plants (Basel). 2023 Feb 17;12(4):923. doi: 10.3390/plants12040923 (PMC9962312; doi:10.3390/plants12040923)
Supplement: Supplementary file 1 [file plants-12-00923-s001.zip]

Archive with 1 entries (1 files):
- plants-2217402-supplementary.pdf
